# Supplementary material for: Structure and mechanism of the Nap adhesion complex from the human pathogen Mycoplasma genitalium
Source: Nat Commun. 2020 Jun 8;11:2877. doi: 10.1038/s41467-020-16511-2 (PMC7280502; doi:10.1038/s41467-020-16511-2)
Supplement: Supplementary file 9 — Source Data [file 41467_2020_16511_MOESM9_ESM.xlsx]

## Sheet: Analysis All
	R2 Events			MR Events	X Mean							MR Events	X Mean
hRBC-0	1272		WT-0	9396	1516		P110-R834G-0	35300	495		P110-D836L-0	11489	1784
hRBC-1	14638		WT-1	12808	907		P110-R834G-1	38096	376		P110-D836L-1	14161	1001
hRBC-2	28420		WT-2	11694	653		P110-R834G-2	39290	303		P110-D836L-2	14518	784
hRBC-3	47060		WT-3	11770	428		P110-R834G-3	41154	278		P110-D836L-3	15053	582
hRBC-4	89732		WT-4	10977	350		P110-R834G-4	39928	249		P110-D836L-4	13698	441
hRBC-5	134600		WT-5	9939	292		P110-R834G-5	36669	245		P110-D836L-5	12262	373
hRBC-6	242917		WT-6	8369	412		P110-R834G-6	32025	254		P110-D836L-6	9018	355
hRBC-7	334027		WT-7	6694	492		P110-R834G-7	29434	271		P110-D836L-7	7363	371
	R2 Events			MR Events	X Mean			R2 Events	X Mean
hRBC-0	14		WT-0	8567	2193		P110-Y830A-0	32720	487
hRBC-1	15530		WT-1	9410	1224		P110-Y830A-1	34021	476
hRBC-2	29354		WT-2	9618	891		P110-Y830A-2	34901	488
hRBC-3	46314		WT-3	8714	649		P110-Y830A-3	34002	496
hRBC-4	90784		WT-4	8339	497		P110-Y830A-4	32983	507
hRBC-5	135280		WT-5	8424	449		P110-Y830A-5	30354	503
hRBC-6	224727		WT-6	9033	404		P110-Y830A-6	33415	512
hRBC-7	328039		WT-7	6086	525		P110-Y830A-7	27818	503
	R2 Events			MR Events	X Mean			MR Events	X Mean			MR Events	X Mean
hRBC-0	133		P110-R834G-0	31144	915		P110-Y830A-0	26374	2006		P110-W838F-0	26385	1748
hRBC-1	19590		P110-R834G-1	29874	573		P110-Y830A-1	26423	2004		P110-W838F-1	26423	1771
hRBC-2	36077		P110-R834G-2	31025	506		P110-Y830A-2	25180	2135		P110-W838F-2	25769	1828
hRBC-3	62975		P110-R834G-3	30275	458		P110-Y830A-3	25239	2093		P110-W838F-3	25333	1867
hRBC-4	123072		P110-R834G-4	26730	449		P110-Y830A-4	23888	1987		P110-W838F-4	25674	1842
hRBC-5	175095		P110-R834G-5	26381	424		P110-Y830A-5	22565	1857		P110-W838F-5	23151	1777
hRBC-6	305957		P110-R834G-6	21673	408		P110-Y830A-6	19536	1762		P110-W838F-6	20253	1704
hRBC-7	423524		P110-R834G-7	18513	433		P110-Y830A-7	17928	1680		P110-W838F-7	18083	1754
	R2 Events			MR Events	X Mean			MR Events	X Mean
hRBC-0	347		P110-R600Aa-0	10696	1424		P110-R600Ab-0	9010	1676
hRBC-1	16467		P110-R600Aa-1	10599	1611		P110-R600Ab-1	9948	1720
hRBC-2	28536		P110-R600Aa-2	10171	1649		P110-R600Ab-2	9051	1783
hRBC-3	48795		P110-R600Aa-3	10597	1603		P110-R600Ab-3	8863	1739
hRBC-4	92164		P110-R600Aa-4	9931	1639		P110-R600Ab-4	9138	1802
hRBC-5	141212		P110-R600Aa-5	10058	1537		P110-R600Ab-5	8660	1725
hRBC-6	253386		P110-R600Aa-6	9080	1561		P110-R600Ab-6	7767	1704
hRBC-7	353265		P110-R600Aa-7	7827	1747		P110-R600Ab-7	6759	1635
	R2 Events			MR Events	X Mean
hRBC-0	242		P110-W838F-0	128715	2137
hRBC-1	14913		P110-W838F-1	143773	2314
hRBC-2	28946		P110-W838F-2	134965	2232
hRBC-3	44883		P110-W838F-3	140766	2246
hRBC-4	91439		P110-W838F-4	127174	2183
hRBC-5	141778		P110-W838F-5	121152	2174
hRBC-6	258268		P110-W838F-6	105873	2051
hRBC-7	344551		P110-W838F-7	87886	1956
	R2 Events			MR Events	X Mean			MR Events	X Mean
hRBC-0	139		WT-0	51144	981		dP110-0	20870	3960
hRBC-1	16754		WT-1	55801	712		dP110-1	21718	4948
hRBC-2	32616		WT-2	62770	632		dP110-2	20055	4260
hRBC-3	54754		WT-3	38773	608		dP110-3	20711	4407
hRBC-4	106616		WT-4	35732	540		dP110-4	20725	4050
hRBC-5	146977		WT-5	20593	592		dP110-5	18720	4077
hRBC-6	280603		WT-6	14483	681		dP110-6	17892	4029
hRBC-7	375810		WT-7	9980	893		dP110-7	15547	4174
	R2 Events			MR Events	X Mean			MR Events	X Mean
hRBC-0	263		WT-0	21268	1124		P110-D836L-0	24821	1247
hRBC-1	20017		WT-1	23415	698		P110-D836L-1	27601	800
hRBC-2	37640		WT-2	24012	600		P110-D836L-2	25600	668
hRBC-3	57371		WT-3	21763	512		P110-D836L-3	22611	558
hRBC-4	114513		WT-4	19626	450		P110-D836L-4	23222	507
hRBC-5	173606		WT-5	15309	405		P110-D836L-5	15720	503
hRBC-6	297779		WT-6	14165	532		P110-D836L-6	12712	518
hRBC-7	404462		WT-7	10773	743		P110-D836L-7	10545	760
	R2 Events			MR Events	X Mean			MR Events	X Mean			MR Events	X Mean
hRBC-0	125		WT-0	42457	2167		dP110-0	27697	2852		P110-RQD-0	21637	3086
hRBC-1	14029		WT-1	40732	1319		dP110-1	28613	2667		P110-RQD-1	22724	3157
hRBC-2	26789		WT-2	41491	1076		dP110-2	27144	2598		P110-RQD-2	22056	3276
hRBC-3	42843		WT-3	33589	895		dP110-3	27982	2641		P110-RQD-3	22612	3202
hRBC-4	89127		WT-4	26616	830		dP110-4	27548	2552		P110-RQD-4	22666	3211
hRBC-5	126015		WT-5	24591	791		dP110-5	26907	2533		P110-RQD-5	21244	3172
hRBC-6	238468		WT-6	14933	968		dP110-6	22023	2421		P110-RQD-6	17205	3070
hRBC-7	330809		WT-7	11168	1056		dP110-7	21681	2517		P110-RQD-7	16491	2973
	R2 Events			MR Events	X Mean
hRBC-0	112		P110-WT-0	7932	1625
hRBC-1	39058		P110-WT-1	7857	736
hRBC-2	66146		P110-WT-2	9250	527
hRBC-3	118584		P110-WT-3	8670	409
hRBC-4	213830		P110-WT-4	7600	391
hRBC-5	302395		P110-WT-5	6867	381
hRBC-6	480561		P110-WT-6	4969	398
	R2 Events			MR Events	X Mean			MR Events	X Mean
hRBC-0	44		P110-Y830A-0	12752	1641		P110-W838F-0	10338	1706
hRBC-1	12635		P110-Y830A-1	14351	1646		P110-W838F-1	11358	1793
hRBC-2	22473		P110-Y830A-2	15893	1556		P110-W838F-2	11509	1738
hRBC-3	36205		P110-Y830A-3	15081	1324		P110-W838F-3	11454	1779
hRBC-4	73035		P110-Y830A-4	14938	1026		P110-W838F-4	10900	1671
hRBC-5	103056		P110-Y830A-5	14622	854		P110-W838F-5	11248	1587
hRBC-6	202898		P110-Y830A-6	12518	655		P110-W838F-6	9225	1407
hRBC-7	286064		P110-Y830A-7	11466	555		P110-W838F-7	9107	1262
